# Supplementary material for: LTα, TNF, and ILC3 in Peyer’s Patch Organogenesis
Source: Cells. 2022 Jun 19;11(12):1970. doi: 10.3390/cells11121970 (PMC9221848; doi:10.3390/cells11121970)
Supplement: Supplementary file 1 [file cells-11-01970-s001.zip]

Archive with 1 entries (1 files):
- cells-1739417-supplementary.pdf
